# Supplementary material for: Animals evoking fear in the Cradle of Humankind: snakes, scorpions, and large carnivores
Source: Naturwissenschaften. 2023 Jul 5;110(4):33. doi: 10.1007/s00114-023-01859-4 (PMC10322782; doi:10.1007/s00114-023-01859-4)
Supplement: Supplementary file 1 — (XLSX 74.5 kb) [file 114_2023_1859_MOESM1_ESM.xlsx]

## Sheet: S1 DATA
Animals evoking fear in the Cradle of Humankind: Snakes, scorpions, and large carnivores
Daniel Frynta1, Hassan Sh Abdirahman Elmi2,1, Kateřina Rexová1, Markéta Janovcová1, Veronika Rudolfová1, Iveta Štolhoferová1, David Král1, David Sommer1, Daniel Alex Berti1, Petra Frýdlová1*
1 Department of Zoology, Faculty of Science, Charles University, Viničná 7, 128 43 Prague 2, Czech Republic 2 Amoud University, Borama, Somaliland
* Corresponding author: Petra Frýdlová. Email: petra.frydlova@natur.cuni.cz
The Science of Nature
Table S1. The data. Ranks of each stimulus (animal species) according to subjective fear elicited in the rater from the most frightening to the least frightening one is provided. For common names of the species see Table S3.
	Age	Gender	Sagittarius serpentarius	Corythaixoides leucogaster	Leptoptilos crumeniferus	Elanus caeruleus	Gyps rueppellii	Ardeotis kori	Streptopelia capicola	Lamprotornis superbus	Acryllium vulturinum	Struthio molybdophanes	Amietophrynus blanfordi	Ptychadena anchietae	Tomopterna kachowskii	Pelomedusa somalica	Stigmochelys pardalis	Boaedon fuliginosus	Echis pyramidum	Naja pallida	Telescopus dhara	Hemitheconyx taylori	Uromastyx ocellatus	Varanus albigularis	Xenagama batillifera	Papio hamadryas	Acinonyx jubatus	Crocuta crocuta	Orycteropus afer	Oryx beisa	Gazella spekei	Hystrix cristata	Heterohyrax brucei	Phacochoerus aethiopicus	Canis mesomelas	Eusparassus walcknaeri	Hysterocrates gigas	Soliphugae	Hottentotta sp.	Pandinus sp.	Parabuthus sp.	Scolopendra sp.	Locusta migratoria	Pachnoda iskuulka
1	22	m	38	40	37	42	26	41	39	35	32	36	24	15	1	29	30	14	13	5	10	17	16	6	4	23	12	21	28	34	33	2	3	25	31	19	20	18	9	8	7	11	22	27
2	20	m	6	35	14	36	19	16	42	29	30	7	37	34	40	3	38	21	20	39	17	13	5	26	27	10	9	8	12	33	2	4	15	1	11	31	28	18	22	24	23	25	32	41
3	35	m	29	37	36	32	38	40	23	42	41	28	25	34	33	30	26	4	10	13	15	17	16	18	14	19	1	7	22	24	35	8	31	11	12	21	20	9	3	6	2	5	39	27
4	35	m	36	29	35	40	8	37	39	41	28	16	26	7	42	12	17	23	2	15	3	21	5	20	25	34	1	24	11	30	13	4	10	14	38	32	19	33	9	27	18	6	31	22
5	24	f	29	40	35	34	38	32	42	37	39	41	7	2	6	26	28	12	5	14	16	4	11	8	1	21	33	15	30	23	31	27	25	24	36	17	20	19	13	9	3	10	22	18
6	24	f	37	39	36	32	29	41	40	38	42	33	31	30	35	25	24	1	4	6	9	15	11	12	14	34	16	17	19	26	21	22	23	18	20	10	7	13	5	8	3	2	28	27
7	25	m	12	24	15	25	18	40	37	4	10	14	36	38	7	8	9	34	1	11	2	6	35	20	3	27	28	29	16	17	26	42	21	31	41	39	22	19	32	5	13	23	33	30
8	20	m	36	37	27	40	25	26	38	39	35	4	32	30	31	33	34	7	2	3	6	12	9	10	11	5	1	8	28	13	15	17	29	14	18	19	16	23	22	20	21	24	41	42
9	17	m	38	37	39	31	32	33	42	40	41	30	22	21	25	27	29	9	10	6	7	19	13	16	14	12	1	15	23	34	24	2	20	17	11	28	26	18	4	5	3	8	35	36
10	18	m	29	30	33	31	26	27	40	39	32	24	37	41	36	4	42	2	5	6	10	17	18	16	21	13	1	3	14	23	35	19	25	20	28	22	12	15	11	8	7	9	34	38
11	17	m	36	35	25	34	39	37	40	38	29	41	23	24	22	27	30	6	8	1	2	5	7	18	19	4	9	10	26	31	42	28	32	21	11	13	12	15	14	16	17	3	20	33
12	20	m	25	36	33	39	37	40	35	38	34	24	27	26	28	29	41	4	3	5	6	17	16	20	18	14	1	2	31	22	42	21	30	15	19	8	9	7	11	10	12	13	32	23
13	18	m	40	37	29	28	13	42	39	38	36	35	15	21	26	22	32	19	4	24	23	11	16	5	10	20	17	9	18	25	34	33	31	27	41	8	6	14	1	2	3	7	30	12
14	18	m	21	27	30	29	22	24	23	26	25	28	35	32	34	36	41	2	3	12	6	7	13	9	1	18	4	14	33	39	40	15	19	20	31	16	17	37	11	10	5	8	38	42
15	20	m	35	36	28	27	26	38	39	37	29	33	20	19	21	32	34	9	2	3	8	15	18	17	16	31	1	4	23	30	40	22	24	25	14	11	10	12	6	5	7	13	41	42
16	20	m	32	33	34	38	37	39	42	41	36	30	22	23	24	26	27	12	5	8	9	14	11	15	10	21	16	19	25	35	40	18	29	20	17	6	7	3	13	2	4	1	28	31
17	22	m	38	39	33	36	32	41	42	40	37	30	28	27	21	25	26	4	1	2	3	20	15	18	19	16	5	10	22	31	34	17	24	23	14	13	12	11	7	9	8	6	35	29
18	20	m	27	29	31	32	20	30	28	33	24	34	37	39	22	21	42	2	1	3	4	7	14	11	6	38	15	18	35	41	36	19	40	26	17	25	5	13	8	12	10	9	23	16
19	22	m	34	27	33	39	21	29	40	35	28	16	22	32	36	23	37	2	4	1	5	26	25	13	20	12	10	3	38	14	24	15	30	17	11	18	19	31	8	9	7	6	41	42
20	23	m	33	42	35	36	34	38	39	40	37	32	17	18	19	41	27	4	3	2	5	6	9	8	7	26	1	14	21	28	31	22	16	13	15	24	25	30	10	11	12	20	29	23
21	22	m	35	30	36	40	28	39	42	41	37	38	13	24	10	20	18	12	9	17	16	3	19	14	7	33	5	25	22	29	34	26	27	11	15	21	8	23	4	1	6	2	31	32
22	18	m	33	25	32	41	20	31	42	27	21	26	28	34	38	35	39	11	10	12	13	9	7	6	8	36	16	22	23	24	29	14	40	19	30	18	5	17	3	1	4	2	37	15
23	20	m	40	39	33	35	30	36	41	34	38	37	19	17	24	27	26	3	1	2	4	28	10	25	20	14	8	13	29	32	42	11	31	22	12	16	21	18	7	6	5	9	23	15
24	20	m	38	30	28	23	34	40	39	41	35	32	20	19	26	22	21	3	11	5	10	16	13	14	15	37	17	18	36	27	42	25	31	24	12	2	6	4	1	8	9	7	33	29
25	18	m	32	42	33	40	22	36	39	41	34	31	17	25	26	35	38	3	2	4	5	14	13	12	15	27	1	18	21	29	30	23	24	19	20	10	11	9	16	6	7	8	37	28
26	19	m	33	39	41	38	36	35	37	42	40	34	22	13	14	24	23	8	7	9	10	5	2	3	4	25	1	6	30	32	31	29	28	12	11	19	18	21	20	16	15	17	26	27
27	20	m	31	22	32	19	16	24	23	30	40	33	17	28	15	37	36	11	12	13	14	20	25	29	7	34	42	18	21	38	26	9	39	41	27	5	8	3	1	6	4	2	10	35
28	20	m	35	36	32	42	29	37	41	40	33	31	21	24	25	23	15	10	2	20	12	18	11	19	16	9	4	7	26	34	28	30	27	14	22	8	6	17	13	1	5	3	39	38
29	20	m	31	41	39	37	34	27	36	32	33	38	10	11	8	40	30	19	18	2	21	12	15	14	13	22	23	20	26	28	35	17	42	29	25	6	7	16	9	3	4	5	1	24
30	21	m	37	40	33	41	38	28	42	39	32	36	20	23	21	31	34	1	15	4	5	13	16	6	12	25	9	8	24	29	35	14	27	30	17	18	19	11	2	3	7	10	26	22
31	19	m	34	36	35	33	30	38	40	39	37	14	26	18	17	31	32	8	5	2	7	20	10	19	15	9	1	11	16	28	41	21	29	24	12	22	23	25	4	3	6	13	42	27
32	20	m	39	41	30	42	35	38	31	37	34	33	26	25	23	27	22	4	3	24	20	2	1	15	10	21	9	8	16	28	36	29	32	17	18	14	12	13	5	6	7	11	40	19
33	19	m	34	24	23	36	19	37	41	40	20	35	29	27	30	39	42	7	3	6	10	25	14	16	18	22	1	2	26	31	32	15	33	21	13	12	8	17	9	4	5	11	38	28
34	22	m	27	18	34	13	17	29	12	41	15	26	35	8	9	10	6	3	19	25	20	7	4	21	16	11	1	2	5	40	22	36	32	23	28	37	39	24	14	31	38	30	42	33
35	22	m	32	27	29	28	30	39	35	34	33	31	38	37	36	42	41	3	4	1	2	26	6	16	17	25	5	14	19	22	24	7	21	20	15	10	8	11	9	13	18	12	40	23
36	21	m	16	35	31	36	37	27	33	32	34	22	41	18	42	40	39	6	2	1	8	20	11	9	13	28	10	14	30	23	29	17	15	12	21	25	5	24	19	4	7	3	26	38
37	22	m	33	38	30	40	34	32	42	37	35	31	27	22	20	36	41	2	4	5	6	8	13	15	7	18	1	3	23	29	28	14	24	16	19	21	9	17	11	25	10	12	39	26
38	20	m	34	42	33	19	17	36	14	26	25	21	39	32	24	38	30	11	13	1	9	37	18	15	22	16	10	5	29	31	28	23	35	27	20	12	3	2	6	4	8	7	40	41
39	20	m	40	36	27	42	19	38	37	41	32	26	20	21	24	34	39	2	4	1	3	17	14	5	23	22	15	13	25	28	29	16	31	33	18	10	11	12	8	9	6	7	35	30
40	22	m	38	27	33	32	41	34	37	36	26	25	15	11	30	40	22	10	2	28	35	4	14	8	17	42	1	18	5	29	24	23	21	31	39	19	13	6	12	9	3	16	20	7
41	20	m	34	39	37	35	38	42	40	41	33	32	27	20	24	22	21	3	10	1	2	15	13	11	14	17	25	26	16	31	36	19	30	23	18	12	9	7	5	4	6	8	28	29
42	21	m	27	31	14	17	12	22	41	42	13	34	5	2	1	33	24	6	15	29	28	7	4	8	16	20	3	19	32	25	35	21	26	11	30	9	10	39	18	37	36	38	23	40
43	21	m	35	37	32	41	33	38	42	40	39	31	14	13	26	28	27	1	6	5	4	18	16	17	15	23	3	19	22	30	36	25	21	24	20	10	9	12	8	2	7	11	34	29
44	21	m	38	35	30	41	31	39	37	40	28	34	25	27	26	24	36	3	1	4	5	11	9	15	17	18	14	13	29	32	33	20	42	19	23	16	10	8	6	2	7	12	22	21
45	21	m	38	35	34	36	40	39	42	41	37	33	23	22	24	30	29	2	1	4	3	21	15	16	17	31	5	11	28	25	26	18	32	7	20	13	14	10	9	6	19	8	27	12
46	22	m	39	36	34	37	30	23	40	42	33	41	17	19	13	26	28	3	1	18	8	15	10	25	6	31	2	24	22	35	38	20	32	5	29	21	11	12	7	4	16	9	14	27
47	21	m	39	36	38	28	37	41	42	35	40	13	24	12	25	30	15	5	6	10	17	23	9	20	16	32	2	22	33	29	34	14	11	21	27	18	8	19	3	1	7	4	26	31
48	22	m	30	39	33	42	36	34	41	40	38	32	22	35	29	16	27	3	4	1	5	12	6	14	13	23	2	19	20	28	31	26	24	18	21	15	9	17	11	10	7	8	37	25
49	22	m	32	36	31	41	30	33	42	40	35	34	14	13	19	23	16	2	1	4	3	12	17	26	11	22	15	20	24	27	37	28	38	18	21	25	7	10	9	8	5	6	39	29
50	24	m	38	28	30	37	27	31	40	39	32	25	35	26	34	41	42	3	10	1	2	16	17	7	23	18	9	21	20	36	33	13	24	15	29	8	5	12	4	6	14	11	19	22
51	20	f	36	41	32	40	37	39	38	42	34	33	25	16	18	30	31	4	2	5	6	12	11	24	10	28	1	13	29	26	23	21	19	3	22	20	17	15	14	9	8	7	27	35
52	23	f	37	31	36	34	38	32	33	35	40	39	18	26	14	27	28	8	1	7	13	22	24	15	12	17	3	4	19	29	41	11	20	21	10	16	25	23	9	6	2	5	30	42
53	24	m	27	24	30	25	23	26	41	28	31	29	35	34	36	40	39	4	3	6	5	7	12	11	8	22	1	2	14	37	38	9	32	13	10	21	19	20	17	15	16	18	33	42
54	22	m	32	41	31	34	21	33	42	35	28	23	40	39	38	36	37	13	12	10	11	17	14	15	16	25	18	19	29	26	27	24	30	22	20	2	1	3	6	4	5	7	8	9
55	21	m	33	30	34	28	31	32	27	29	35	36	21	22	23	41	42	5	2	3	6	12	4	13	15	19	1	7	20	26	40	16	38	24	25	18	17	14	11	8	9	10	39	37
56	24	m	32	36	24	27	30	33	42	41	34	31	28	35	29	39	40	4	6	5	1	18	12	7	19	22	16	11	14	23	37	20	25	26	13	17	10	15	3	2	8	9	38	21
57	23	m	35	38	39	40	27	36	41	42	37	33	10	29	20	31	34	1	18	4	2	14	9	3	11	15	5	6	7	23	32	26	22	16	8	24	19	25	13	17	21	12	30	28
58	24	m	28	36	29	42	39	32	34	41	30	27	26	38	37	31	35	7	6	3	2	25	8	4	24	23	1	15	17	33	22	20	40	16	18	5	13	9	14	12	10	11	21	19
59	22	m	38	32	19	33	30	37	42	34	35	16	36	27	21	40	41	2	11	8	4	23	1	24	22	26	3	9	10	17	25	15	29	14	20	12	31	13	7	5	6	28	39	18
60	25	m	25	9	24	18	41	23	1	11	42	10	20	2	15	3	16	29	28	30	31	27	36	35	37	4	13	6	7	8	21	19	17	40	22	39	34	14	32	38	33	12	5	26
61	24	m	31	30	39	40	35	37	42	41	36	38	13	20	22	28	32	8	2	4	9	10	1	6	5	15	17	25	27	29	26	14	21	16	24	19	23	12	18	11	7	3	34	33
62	23	m	31	40	26	39	33	25	35	36	38	37	29	21	30	20	27	6	4	3	9	14	12	13	32	11	1	2	15	16	19	17	28	10	18	34	22	23	8	5	7	24	42	41
63	22	m	33	31	27	38	28	30	40	39	32	29	19	18	20	24	42	15	14	5	13	12	7	6	11	23	1	17	25	34	36	22	37	21	26	10	9	16	4	2	3	8	41	35
64	23	f	35	34	32	36	33	37	40	31	39	30	7	17	15	23	28	9	12	11	13	8	14	19	4	41	26	25	20	29	38	21	27	24	42	18	6	10	3	5	2	1	16	22
65	25	m	31	38	32	40	39	34	42	41	36	37	18	20	19	27	30	4	17	5	2	12	11	13	14	26	3	16	22	35	33	24	25	29	23	10	15	9	7	1	6	8	28	21
66	23	m	34	38	35	41	26	33	40	39	36	15	30	27	32	29	42	8	5	6	7	18	2	3	12	24	1	17	23	25	28	4	22	16	21	19	14	20	11	13	9	10	31	37
67	22	m	40	35	42	34	36	41	38	37	39	33	18	10	22	32	27	12	9	1	11	14	13	19	15	21	16	17	28	25	29	23	31	20	30	8	6	4	5	7	2	3	26	24
68	23	f	31	40	38	41	32	33	39	42	36	35	22	23	24	20	21	6	5	9	7	4	2	15	8	28	1	3	25	29	34	18	19	27	10	16	17	26	12	13	11	14	37	30
69	24	f	37	32	41	42	40	39	34	33	35	36	18	25	20	23	22	11	9	10	12	14	19	17	13	26	7	16	29	38	30	24	31	28	15	8	4	5	6	1	2	3	21	27
70	21	m	39	32	41	34	29	30	40	42	31	33	21	20	24	27	38	11	28	23	9	14	7	13	5	6	3	12	26	37	35	17	16	25	10	18	19	8	4	22	2	1	36	15
71	24	m	31	39	32	41	34	36	40	42	35	33	23	25	24	26	27	3	5	2	4	17	15	16	13	22	1	14	28	37	38	18	29	19	21	9	10	11	8	6	7	12	30	20
72	23	m	28	39	38	35	34	40	41	33	30	29	18	19	21	26	36	3	1	4	2	20	14	11	13	7	8	6	27	42	37	16	25	32	31	22	17	15	5	12	10	9	23	24
73	23	m	40	41	31	36	38	32	42	37	30	39	24	25	15	29	27	2	1	12	3	19	9	8	23	20	13	10	26	18	28	22	33	16	21	17	14	11	7	5	6	4	35	34
74	20	m	38	29	34	35	30	31	36	37	32	33	22	41	42	26	27	4	2	1	3	21	16	17	18	13	15	14	23	25	28	19	20	24	12	10	9	11	6	5	7	8	40	39
75	21	m	35	38	29	30	28	36	39	37	27	26	23	22	21	31	32	4	7	3	5	9	8	6	10	25	16	15	20	34	33	24	40	19	17	13	1	14	11	2	12	18	42	41
76	22	m	31	39	37	41	32	30	42	40	34	35	11	10	20	38	33	1	14	2	3	5	4	6	9	23	7	8	27	36	29	19	25	17	24	22	18	13	15	21	12	16	26	28
77	24	m	37	39	18	40	20	19	38	36	35	17	31	32	33	29	30	11	1	10	9	8	13	7	26	15	3	2	22	12	27	21	34	14	16	25	23	24	5	4	6	28	42	41
78	24	m	31	38	33	42	35	34	32	37	40	36	12	28	23	14	15	6	2	8	7	5	3	9	1	29	10	11	25	30	39	27	26	4	24	22	20	21	17	19	18	13	16	41
79	21	m	39	40	37	35	36	32	41	38	33	42	19	13	21	26	29	1	2	7	4	20	9	12	11	30	3	5	23	31	34	18	28	15	8	22	10	25	17	16	6	14	24	27
80	29	m	40	42	30	34	35	36	38	33	31	39	17	18	19	27	28	8	1	6	5	14	11	12	15	26	13	16	23	32	37	25	24	22	21	7	9	10	4	3	2	20	41	29
81	22	m	36	35	33	37	18	41	34	32	39	38	15	26	14	19	28	4	2	16	9	10	17	7	6	22	31	20	23	40	42	12	21	24	30	11	13	27	3	1	5	8	25	29
82	22	m	37	41	35	39	36	38	40	42	29	33	14	12	24	21	32	3	7	5	4	15	11	19	16	25	26	27	17	34	31	9	20	23	30	8	1	13	18	10	6	2	28	22
83	21	m	23	39	30	41	29	38	42	40	35	33	27	28	26	32	34	3	4	2	5	10	9	11	14	24	1	19	18	31	36	17	22	21	20	15	13	16	6	7	12	8	37	25
84	22	m	32	40	37	30	29	33	27	28	42	41	23	22	16	38	39	6	5	19	18	1	2	11	12	17	10	13	35	36	34	15	31	25	20	24	21	4	8	3	7	9	26	14
85	22	m	37	27	34	39	32	41	40	38	33	36	21	20	14	30	31	5	1	6	8	12	16	10	15	25	9	11	24	28	35	18	29	22	13	23	19	17	4	2	3	7	26	42
86	21	m	32	40	33	36	26	34	37	39	35	38	29	30	28	23	31	14	15	9	10	13	12	11	16	20	1	18	17	41	42	22	27	19	21	5	3	4	7	2	6	8	25	24
87	23	m	38	28	34	29	25	31	40	37	27	30	39	32	35	41	42	1	5	2	3	15	16	14	18	24	9	10	20	22	26	23	21	19	17	13	11	12	7	8	4	6	33	36
88	24	m	34	39	37	36	35	32	42	38	40	33	22	23	21	20	28	2	3	12	5	7	6	4	11	27	1	26	24	29	31	8	19	18	25	16	14	15	10	13	9	17	30	41
89	21	m	33	35	32	38	25	36	42	41	31	37	19	20	26	23	34	13	7	8	9	15	6	14	5	27	22	21	28	39	40	17	29	16	24	12	11	10	2	1	3	4	30	18
90	22	m	34	36	38	41	39	35	42	40	37	33	15	14	13	17	16	5	1	6	7	12	8	9	11	20	19	18	28	31	32	22	29	23	21	25	24	26	3	2	4	10	27	30
91	25	m	39	37	34	35	33	40	36	41	38	42	24	26	29	22	25	3	4	1	2	9	18	19	8	21	10	14	23	32	30	11	20	12	31	15	17	5	6	16	13	7	28	27
92	23	m	39	38	25	35	41	36	40	37	34	33	29	7	10	27	24	16	6	15	13	5	14	17	3	26	12	19	9	30	42	23	22	31	32	21	8	18	1	2	11	4	20	28
93	23	m	39	29	35	41	33	32	31	36	37	28	22	24	20	26	18	6	2	1	23	13	8	10	16	27	17	3	14	19	40	42	30	21	11	25	12	7	5	4	9	15	34	38
94	22	m	41	34	40	31	39	36	32	30	35	42	17	19	15	16	33	1	5	2	6	14	13	9	10	26	20	23	24	27	37	38	25	22	21	12	18	11	8	7	3	4	29	28
95	21	m	33	34	40	38	37	35	42	41	28	30	14	10	18	24	36	1	7	4	9	2	13	12	8	20	23	17	21	31	32	15	27	22	29	25	19	16	6	5	11	3	26	39
96	20	m	26	40	30	39	24	35	42	41	34	22	28	27	32	29	37	2	1	3	4	10	14	8	9	19	17	16	18	36	38	25	31	20	21	15	11	12	7	5	6	13	33	23
97	20	m	37	38	33	39	34	35	41	40	36	23	26	27	28	22	21	10	9	6	8	29	7	31	30	24	2	1	5	17	25	11	14	4	3	19	18	20	15	13	12	16	42	32
98	23	m	41	37	27	40	35	39	42	38	36	25	22	23	31	29	30	3	2	1	4	15	12	13	19	21	5	16	28	17	26	6	33	18	24	20	11	14	9	7	8	10	34	32
99	22	m	25	36	37	26	31	29	40	39	38	28	32	35	34	22	23	3	2	1	4	8	6	5	7	20	12	11	13	21	27	33	16	14	24	30	10	19	15	9	17	18	42	41
100	22	m	42	39	37	41	10	36	34	32	40	28	21	23	31	35	38	2	3	1	4	19	20	15	22	18	8	9	26	29	30	16	27	17	25	12	11	13	6	5	14	7	33	24
101	21	m	23	41	20	28	27	42	26	39	38	19	15	10	21	11	40	2	36	1	37	25	12	7	9	18	24	13	29	30	31	17	16	22	14	3	5	4	34	32	33	35	8	6
102	22	m	39	38	36	29	28	31	40	37	30	32	8	13	21	26	35	23	22	3	4	6	7	15	5	25	1	2	19	34	42	9	27	41	20	17	16	18	14	11	12	10	33	24
103	21	m	39	40	38	29	41	32	42	30	33	31	25	27	24	23	34	9	8	2	3	21	10	15	22	26	1	16	19	17	28	35	20	18	14	11	13	12	6	4	5	7	37	36
104	21	m	16	13	36	14	12	15	10	27	25	42	23	22	21	28	34	7	6	9	8	20	31	30	32	11	4	5	35	41	40	37	39	24	38	33	29	18	1	17	2	3	26	19
105	19	m	32	38	28	36	20	35	37	40	39	33	19	18	17	31	30	3	1	2	4	13	14	15	12	10	7	11	27	26	34	16	29	21	9	24	23	25	6	5	8	22	42	41
106	23	m	36	35	39	26	31	34	42	41	32	30	37	25	24	27	28	9	1	7	8	20	13	16	12	15	3	4	17	22	29	21	33	10	11	23	19	18	5	6	2	14	38	40
107	22	m	31	30	35	41	32	36	38	39	40	37	29	22	20	24	28	9	1	12	8	5	7	15	17	33	3	25	16	42	34	18	21	26	19	13	14	6	10	2	4	11	27	23
108	21	m	28	38	36	37	35	39	42	40	31	27	33	29	30	15	41	1	2	4	3	23	11	19	17	21	9	10	20	25	24	16	34	13	14	18	22	12	7	5	6	8	32	26
109	22	m	27	38	31	41	30	37	40	29	32	28	23	22	24	25	26	1	4	2	3	16	17	18	15	14	6	7	33	35	34	20	42	21	5	19	9	10	11	8	12	13	36	39
110	24	m	31	40	29	39	20	34	42	41	38	35	26	25	27	36	37	6	2	3	11	10	5	13	9	28	1	21	24	30	33	7	32	22	23	17	18	14	8	4	12	15	19	16
111	22	m	32	29	31	39	30	35	42	38	37	33	25	21	22	27	34	2	3	1	4	15	17	16	14	28	6	5	19	40	41	18	24	23	20	12	10	11	9	8	7	13	36	26
112	19	m	25	40	28	41	12	38	42	39	27	15	33	34	32	36	37	2	4	3	6	22	17	10	19	11	1	5	24	26	35	20	30	23	7	21	14	16	9	13	8	18	31	29
113	24	m	33	34	35	41	42	38	39	40	32	36	29	23	22	30	31	6	3	5	4	8	1	2	7	18	16	17	26	24	37	21	20	28	25	14	15	13	11	10	9	12	19	27
114	20	m	9	30	28	32	6	29	34	33	27	26	24	25	23	36	35	2	3	1	4	16	10	18	14	31	5	7	22	41	42	21	38	20	8	15	19	17	13	12	11	37	40	39
115	20	m	42	31	39	41	34	40	35	37	30	36	32	38	33	28	29	4	1	2	3	12	11	10	23	20	5	6	18	24	27	26	13	22	21	19	15	17	8	9	7	16	25	14
116	22	m	35	37	32	40	25	31	42	41	36	27	26	34	28	14	39	10	1	2	19	8	3	18	4	22	9	13	20	29	33	16	21	17	30	23	15	11	6	5	7	12	38	24
117	20	m	38	37	33	39	34	35	42	40	36	25	29	28	32	24	23	4	5	6	8	14	17	10	22	31	15	16	19	27	30	11	21	18	26	13	12	9	7	1	2	3	20	41
118	22	m	22	42	37	39	2	38	41	40	35	36	24	27	26	30	34	4	3	6	5	14	15	12	13	23	1	11	28	32	33	25	21	17	16	20	18	19	9	8	7	10	31	29
119	24	m	32	35	39	34	31	37	36	40	41	28	25	26	27	29	30	4	5	3	2	13	8	14	12	15	1	6	24	38	33	20	23	21	16	19	18	17	9	10	11	7	42	22
120	20	m	34	39	36	40	25	38	42	41	37	35	23	29	20	26	27	6	4	2	7	15	16	13	17	33	1	8	19	31	32	14	28	21	22	11	9	12	10	3	5	18	24	30
121	20	m	30	38	34	40	35	37	42	41	39	29	25	24	27	32	33	5	3	4	6	18	14	15	17	12	1	2	13	26	28	19	23	16	7	21	20	22	9	10	8	11	31	36
122	21	m	29	33	37	30	28	39	40	35	36	38	20	21	19	25	42	2	3	6	4	18	13	23	17	41	1	12	24	31	32	16	26	10	14	15	5	22	11	7	9	8	34	27
123	20	m	36	40	37	39	30	33	42	41	31	35	25	24	26	27	32	3	2	1	4	11	13	12	18	28	19	15	20	29	38	16	22	23	21	10	5	14	8	6	7	9	34	17
124	20	m	33	31	34	35	28	29	38	37	32	26	30	40	41	6	5	13	8	12	11	10	1	3	7	23	2	9	27	22	25	4	36	24	21	20	19	18	17	15	16	14	39	42
125	22	m	32	36	33	31	35	34	42	38	39	41	21	20	19	23	22	4	3	5	6	13	2	1	12	27	15	16	30	37	40	14	29	28	26	24	25	11	10	7	8	9	18	17
126	20	m	33	38	35	31	36	39	40	37	32	34	9	10	21	22	41	2	1	4	3	11	15	14	12	30	17	16	24	27	29	13	25	23	28	19	18	20	7	8	6	5	42	26
127	18	f	36	42	39	40	24	38	23	41	33	37	11	20	16	28	21	3	1	5	12	22	31	8	9	18	14	15	35	34	27	4	30	19	29	17	2	25	10	7	13	6	26	32
128	24	m	38	35	37	34	39	29	42	41	40	32	28	21	24	16	25	2	1	5	10	11	8	9	14	30	13	12	22	31	36	23	26	27	18	20	15	19	3	7	4	6	33	17
129	23	m	31	30	33	41	26	32	42	39	34	35	24	19	18	28	29	1	4	5	3	7	9	21	14	17	2	12	25	37	38	27	40	16	23	22	15	13	6	8	10	11	36	20
130	21	f	39	38	41	35	40	34	36	42	37	32	10	8	6	20	30	9	7	23	18	13	17	16	12	24	25	29	21	31	33	1	22	28	27	14	4	15	3	5	11	2	26	19
131	20	f	39	38	40	34	32	24	36	37	42	41	11	22	13	33	23	9	6	8	18	12	7	4	3	17	5	20	29	27	35	14	28	19	26	25	21	16	2	10	15	1	30	31
132	23	m	32	36	31	35	29	33	37	38	34	30	21	22	23	26	27	4	3	2	5	14	13	12	15	19	1	17	25	41	42	16	40	24	18	7	6	8	10	9	11	20	39	28
133	22	f	38	41	39	31	23	37	34	42	33	40	19	20	21	22	14	9	12	16	17	10	13	18	8	28	35	36	24	30	32	11	25	15	29	3	7	6	4	5	2	1	26	27
134	22	m	29	17	26	36	25	19	41	37	28	18	30	33	31	39	40	3	5	2	4	32	13	27	9	15	1	16	34	35	23	14	22	11	12	21	20	24	7	10	6	8	38	42
135	23	m	37	34	33	40	36	39	41	42	35	38	21	19	23	31	32	4	6	3	8	25	13	27	20	28	9	17	18	30	29	24	14	26	15	12	7	2	11	10	5	1	22	16
136	22	f	37	33	34	38	39	32	42	41	35	36	15	14	29	17	40	3	2	7	6	16	5	9	4	28	1	12	26	22	24	27	10	8	13	25	19	23	21	20	11	18	31	30
137	21	f	29	35	22	40	21	24	39	34	28	30	32	33	25	41	42	5	15	19	12	6	8	27	7	37	1	11	26	20	31	18	14	16	13	2	4	3	17	23	10	9	38	36
138	22	f	38	39	42	37	40	34	36	35	33	41	24	22	23	27	32	2	3	4	5	12	6	13	11	16	1	14	28	26	25	17	29	15	18	20	19	21	9	7	8	10	31	30
139	21	f	40	37	41	34	35	33	42	38	39	36	26	25	27	29	28	9	11	8	10	12	18	14	16	30	20	24	22	31	32	19	23	13	21	5	4	7	2	3	1	6	15	17
140	22	f	27	41	30	39	29	42	38	40	31	28	34	35	32	37	36	22	19	21	20	9	8	24	17	4	1	3	26	6	25	18	7	5	2	14	13	16	12	15	11	10	33	23
141	22	m	42	35	36	33	40	38	41	32	39	37	30	31	24	27	28	4	1	19	18	16	2	9	20	22	3	13	15	23	29	6	21	14	34	17	12	8	10	7	11	5	25	26
142	26	m	34	35	15	26	24	40	28	32	25	16	18	14	13	31	38	2	3	1	8	7	9	10	12	42	27	33	36	22	29	37	30	21	23	19	41	11	17	6	4	5	20	39
143	23	m	37	39	30	36	16	32	35	41	42	38	27	25	24	26	28	9	4	13	10	19	18	17	20	23	2	1	29	33	34	21	22	14	15	11	8	12	5	3	6	7	40	31
144	24	m	37	38	33	35	31	32	34	30	39	21	24	20	23	27	25	4	1	5	14	12	10	9	6	36	16	17	26	28	41	40	42	22	18	13	8	15	7	3	2	11	19	29
145	24	m	39	27	36	42	40	33	35	38	37	32	25	22	21	26	31	9	2	8	12	15	5	10	20	24	1	18	23	29	30	28	41	17	11	16	3	13	14	7	6	4	19	34
146	25	m	26	35	23	34	41	36	40	42	30	28	29	21	17	33	31	3	1	6	2	12	5	9	4	38	16	15	22	24	39	37	32	27	18	14	20	13	8	7	10	11	19	25
147	23	m	42	25	18	39	31	19	24	41	26	29	20	40	38	23	22	2	1	7	6	12	9	8	14	37	27	30	32	17	28	21	34	35	36	10	11	13	5	3	4	15	16	33
148	23	m	38	39	40	33	34	37	42	41	35	36	17	18	16	24	30	8	7	2	9	10	11	12	5	26	21	22	20	25	29	19	32	28	27	15	14	13	4	3	6	1	31	23
149	21	f	39	33	34	35	28	37	40	29	38	30	10	36	20	32	31	1	3	2	4	9	7	6	11	23	8	16	25	42	41	21	26	18	24	19	12	17	14	15	13	5	27	22
150	21	m	38	36	39	33	41	40	34	35	37	32	26	25	24	27	28	18	6	5	17	8	1	4	2	19	11	13	16	30	31	14	29	12	20	21	15	22	10	7	9	3	42	23
151	22	f	19	28	16	26	30	22	29	27	15	33	31	32	25	23	18	1	3	12	13	21	35	11	4	37	8	17	10	14	38	39	36	20	7	24	9	6	5	34	40	2	42	41
152	23	f	29	35	38	28	27	37	40	36	30	42	17	18	13	20	19	9	6	12	8	5	15	7	11	22	23	32	25	39	34	24	31	26	41	16	14	10	2	4	3	1	33	21
153	23	m	24	34	39	37	38	35	36	33	21	40	15	27	25	29	23	2	1	6	7	19	9	16	14	17	26	20	28	41	42	32	31	30	18	12	11	10	5	8	3	4	22	13
154	23	m	34	38	40	41	42	32	33	39	35	36	25	24	23	27	28	5	13	8	14	15	18	19	16	22	7	6	20	30	31	21	26	12	11	2	1	4	9	3	10	17	37	29
155	25	m	27	40	28	36	38	41	35	37	32	26	17	9	8	18	30	3	4	7	6	10	1	5	11	22	13	21	23	29	39	25	31	19	2	33	20	24	14	12	15	16	42	34
156	24	m	42	37	33	41	36	39	38	35	34	40	18	17	19	21	20	2	1	3	4	6	7	5	8	28	13	12	26	32	30	10	29	11	31	15	27	16	9	22	14	23	25	24
157	22	m	40	42	37	26	27	36	24	25	41	29	19	38	30	33	34	4	10	1	9	14	18	20	11	17	12	13	22	31	35	16	23	21	15	7	2	28	6	8	3	5	39	32
158	22	m	21	30	33	42	24	34	31	40	32	26	28	29	19	15	23	27	14	9	13	17	36	11	10	39	3	12	22	25	18	38	41	20	35	7	2	5	8	4	6	1	37	16
159	25	m	20	34	19	22	28	23	42	16	17	18	21	26	30	24	39	37	5	41	35	11	31	4	10	32	6	7	29	33	15	38	14	12	25	13	8	9	3	2	1	36	27	40
160	24	m	31	39	38	32	35	37	42	40	41	36	20	30	15	18	25	5	1	10	6	26	24	21	23	29	8	11	17	27	34	14	28	13	12	16	22	7	9	3	4	2	33	19
161	23	m	34	31	35	32	40	33	36	37	38	39	25	26	24	41	42	6	7	8	9	13	12	11	14	23	1	2	20	28	27	10	21	22	19	18	16	17	5	4	3	15	30	29
162	25	m	26	37	25	39	33	27	42	41	35	23	31	29	30	8	36	5	6	2	4	11	7	13	12	10	1	3	34	21	28	19	38	18	9	22	20	24	16	14	15	17	40	32
163	25	m	27	37	35	36	24	28	38	41	40	34	21	31	32	19	22	2	1	11	10	12	18	17	14	30	15	16	39	20	42	23	29	13	33	4	6	9	7	5	3	8	25	26
164	22	m	20	41	38	42	22	32	25	27	37	39	24	15	23	26	33	5	18	9	8	17	28	19	13	36	14	7	30	35	29	3	40	16	34	11	6	10	12	2	4	1	21	31
165	25	m	23	36	26	38	24	35	37	40	39	41	32	33	34	30	31	8	2	1	3	13	7	12	14	27	16	17	18	29	28	22	19	20	21	11	10	9	6	4	5	15	42	25
166	22	m	30	37	29	38	39	32	42	36	35	33	24	23	26	31	40	2	7	5	15	12	14	16	17	22	1	8	20	28	27	13	25	10	21	18	9	19	11	3	6	4	41	34
167	24	m	42	32	40	37	26	34	41	39	27	35	22	9	14	23	18	16	8	11	10	4	7	3	20	19	2	1	29	38	36	6	13	5	30	24	33	25	12	15	17	21	28	31
168	19	f	42	34	37	35	23	40	30	38	29	32	15	16	17	27	18	9	10	31	8	11	7	5	24	25	2	12	26	14	21	36	33	1	20	28	19	39	6	13	4	3	22	41
169	20	f	38	27	36	33	28	40	31	42	39	41	24	37	23	26	29	2	1	4	3	11	9	10	12	21	15	16	19	25	32	20	35	34	22	17	6	13	5	8	7	14	18	30
170	24	m	35	40	30	38	41	37	39	42	31	36	27	29	28	34	33	3	2	4	5	24	9	16	10	22	1	11	20	32	23	17	21	12	6	19	15	18	8	14	13	7	25	26
171	24	m	38	32	36	41	35	34	42	37	39	40	18	17	21	23	27	3	1	6	11	12	5	7	10	20	15	16	25	28	33	24	31	29	22	19	14	13	8	2	9	4	30	26
172	22	m	37	34	41	31	36	39	35	42	40	32	25	27	26	21	23	5	3	11	4	9	2	14	10	19	1	6	22	30	38	20	29	18	24	17	13	16	7	8	12	15	33	28
173	23	m	40	36	39	35	38	41	29	42	37	21	19	18	28	27	26	2	4	10	11	15	16	31	17	14	3	12	23	25	32	34	33	24	13	20	8	7	1	6	5	9	22	30
174	19	m	38	29	26	31	35	41	37	32	40	36	1	34	6	20	27	10	4	13	12	39	30	2	8	42	14	7	21	19	18	24	22	3	25	5	28	9	16	15	11	17	33	23
175	20	m	12	38	41	40	34	35	37	19	20	28	18	22	15	31	29	2	5	1	3	23	30	4	10	39	25	14	36	21	27	42	11	16	26	32	13	7	24	8	6	9	33	17
176	22	m	19	20	31	41	29	40	23	32	21	30	34	28	39	26	27	12	10	18	37	9	11	33	13	35	1	7	17	38	24	14	15	42	16	8	3	6	4	5	25	2	22	36
177	19	m	33	37	26	40	28	31	41	27	32	25	15	13	12	39	42	2	1	5	20	16	18	17	3	23	24	22	21	34	30	19	35	14	29	11	6	4	10	7	9	8	36	38
178	23	m	28	25	17	39	40	18	42	41	22	38	20	19	35	32	23	6	7	10	9	15	29	13	14	12	2	1	36	34	21	26	37	24	27	16	30	11	4	5	8	3	31	33
179	22	m	37	39	32	38	33	41	42	35	34	40	17	26	21	22	23	4	3	6	12	2	5	1	11	31	14	16	18	30	36	24	28	13	29	20	19	15	8	7	9	10	27	25
180	21	m	33	38	37	41	35	36	40	39	34	23	28	27	30	31	29	4	3	6	5	18	19	25	24	9	1	2	16	21	22	13	17	8	7	26	20	15	10	12	11	14	42	32
181	25	m	37	42	34	40	32	38	41	33	35	39	19	27	23	26	21	2	1	4	3	11	9	14	10	20	25	8	28	31	36	15	30	22	29	13	16	24	5	12	7	6	18	17
182	22	m	35	39	34	38	37	33	42	41	32	25	26	27	23	30	40	5	1	11	10	16	4	15	20	8	17	9	28	24	22	19	29	21	18	12	3	13	7	2	6	14	36	31
183	25	m	18	21	23	16	14	19	17	22	20	15	35	34	40	41	39	13	8	12	11	4	10	9	3	26	24	1	33	36	37	38	32	27	25	28	31	29	2	7	6	5	42	30
184	23	m	35	28	30	38	40	22	42	41	36	39	23	29	33	11	34	6	21	17	4	1	20	2	9	3	8	5	31	26	24	32	37	25	13	7	10	14	15	19	16	18	27	12
185	23	m	8	34	32	36	9	14	41	33	31	15	39	37	40	6	42	3	2	20	21	38	18	23	30	5	1	11	16	7	19	22	24	4	12	17	10	26	13	28	27	25	35	29
186	23	m	33	34	35	41	37	38	42	40	36	39	14	23	28	27	16	2	1	4	8	22	13	20	21	19	3	9	18	32	29	17	31	15	24	26	11	25	5	12	7	6	30	10
187	23	m	39	33	35	34	38	41	21	42	40	24	30	29	31	20	22	3	2	1	6	16	11	18	10	15	4	13	26	28	27	32	25	17	14	19	12	23	9	7	8	5	36	37
188	23	m	24	25	16	22	20	23	18	19	17	21	28	27	26	30	38	4	2	3	11	14	1	9	13	35	8	5	29	36	34	39	40	33	37	42	32	12	7	31	10	6	15	41
189	24	m	40	41	33	42	25	39	37	34	35	23	18	19	32	27	28	4	2	5	3	22	11	10	26	8	1	7	15	29	30	6	36	14	21	24	13	17	12	16	20	9	31	38
190	17	m	33	32	24	26	29	27	42	35	28	25	39	37	38	36	41	7	22	14	21	19	8	5	13	12	1	2	11	23	34	17	31	20	10	16	6	15	4	3	9	18	40	30
191	21	m	35	40	11	20	31	42	28	17	29	21	25	19	24	39	36	37	1	14	38	16	30	34	23	27	15	13	32	26	41	8	9	10	22	5	18	6	4	12	3	2	33	7
192	18	m	35	38	21	39	20	34	40	37	33	36	28	29	30	19	41	10	8	9	11	23	25	24	22	16	13	12	26	15	18	31	27	14	17	2	3	1	7	5	6	4	32	42
193	21	m	39	40	34	32	37	33	36	35	38	12	26	27	28	42	41	7	8	1	9	16	18	17	10	21	2	20	23	31	29	11	24	19	22	14	13	15	5	6	4	3	30	25
194	20	m	29	36	27	37	26	32	42	41	31	30	33	23	25	24	22	4	3	6	5	10	1	2	8	20	13	15	28	38	39	18	35	21	14	19	17	16	9	12	7	11	34	40
195	24	m	39	34	33	40	31	38	36	37	35	32	24	25	23	41	42	2	3	4	5	12	14	17	11	26	1	27	18	29	30	16	19	22	28	15	10	13	8	7	9	6	20	21
196	20	m	31	36	35	42	38	30	41	37	40	28	10	16	23	27	32	3	2	19	13	11	6	7	17	22	1	9	14	20	26	8	25	21	15	24	34	29	12	4	18	5	33	39
197	22	m	32	36	33	37	35	38	42	40	39	41	19	23	27	26	20	6	5	8	7	22	2	21	17	12	1	3	25	29	34	15	31	16	28	24	13	10	11	9	4	14	30	18
198	22	m	37	15	8	19	30	32	26	29	35	39	10	18	7	27	31	34	1	25	21	33	41	9	12	11	16	20	22	38	40	6	17	42	13	14	28	24	3	4	2	5	36	23
199	22	m	36	27	3	42	22	15	41	40	5	4	8	16	12	13	32	24	1	33	14	28	26	34	7	9	17	19	11	10	38	2	35	37	25	18	6	31	20	30	21	29	23	39
200	20	m	30	22	27	31	17	32	41	40	23	16	28	29	35	34	38	4	3	1	9	20	11	8	15	33	5	12	18	36	39	13	37	21	19	25	24	14	2	7	6	10	42	26
201	21	m	37	31	34	35	41	39	32	42	40	38	13	24	20	16	21	5	7	12	11	9	15	8	14	19	4	10	26	33	22	36	27	23	18	17	28	29	2	3	6	1	30	25
202	20	m	38	40	31	39	34	37	42	41	35	30	27	25	26	33	32	5	4	6	7	16	17	18	19	23	1	2	20	24	36	15	22	21	3	14	11	13	10	9	8	12	29	28
203	24	m	35	34	36	38	31	32	40	39	33	37	25	26	24	28	27	9	2	10	7	18	1	5	3	19	4	8	20	21	22	17	29	15	14	23	41	16	6	12	13	11	42	30
204	21	m	38	32	40	36	35	34	42	39	37	33	12	11	17	16	23	7	8	4	20	24	14	3	22	15	2	18	30	28	41	25	29	10	1	26	27	13	6	5	9	19	31	21
205	22	f	22	27	29	25	20	26	15	1	24	21	18	31	41	36	42	16	10	28	13	11	30	6	3	38	5	12	23	40	8	14	35	9	34	37	33	2	32	17	19	4	7	39
206	19	m	38	39	33	30	13	37	42	41	40	16	26	22	28	35	32	3	5	2	4	8	14	27	15	25	1	10	18	31	34	12	20	19	11	24	21	23	6	9	7	17	36	29
207	20	m	18	25	42	21	10	22	24	26	27	39	3	8	9	41	40	4	17	38	11	14	35	15	16	5	6	7	12	13	37	32	31	36	1	19	30	23	29	2	28	33	20	34
208	22	m	39	40	31	33	37	35	42	36	34	38	14	15	12	28	25	19	13	8	17	5	23	9	2	20	27	22	29	30	41	26	32	16	18	11	7	6	10	3	4	1	24	21
209	21	m	39	15	18	36	24	26	42	30	35	33	29	28	37	19	41	7	4	1	8	21	20	11	9	16	22	27	25	23	32	14	31	13	38	12	10	17	2	6	5	3	40	34
210	22	m	31	35	39	32	36	37	40	33	41	38	25	24	26	27	28	1	2	5	3	16	10	14	15	19	4	6	22	34	42	12	30	17	11	21	20	18	13	8	7	9	23	29
211	20	m	36	41	35	42	30	37	39	40	38	23	26	27	28	31	32	7	5	6	11	21	20	22	19	29	4	12	24	16	17	14	25	15	13	2	1	3	9	10	8	18	34	33
212	19	m	37	38	32	41	25	35	42	34	36	33	26	27	28	29	31	3	12	8	14	18	11	16	17	20	2	15	23	24	30	22	21	13	19	7	10	5	1	4	6	9	39	40
213	21	m	39	34	31	35	36	33	42	41	40	32	20	22	21	27	30	2	5	1	8	15	13	14	12	28	16	17	23	29	37	18	25	19	24	9	6	10	7	4	11	3	26	38
214	20	m	35	39	21	22	20	24	42	40	23	36	27	34	28	29	32	4	2	5	7	14	3	12	13	31	1	6	26	33	37	25	30	19	11	17	16	15	9	8	18	10	41	38
215	21	m	34	41	32	35	31	37	39	40	36	33	30	29	28	27	42	6	5	4	7	11	10	9	12	21	16	17	23	24	26	19	22	20	18	14	13	15	3	1	2	8	25	38
216	23	m	34	38	37	33	35	27	29	32	31	36	25	26	18	22	42	4	3	1	2	15	6	10	16	39	5	30	20	41	28	17	40	19	21	13	11	12	9	14	7	8	23	24
217	25	m	40	35	36	31	37	32	42	41	33	12	25	17	24	28	14	3	2	1	4	21	9	8	15	34	10	11	27	38	39	19	26	30	20	18	22	16	5	7	6	23	13	29
218	24	m	40	36	20	38	41	39	42	37	19	35	34	32	28	29	30	3	5	22	4	7	10	2	6	21	1	15	26	27	31	18	25	17	9	23	24	12	14	11	8	13	16	33
219	22	m	40	38	30	37	35	36	42	41	34	39	8	7	31	18	32	2	1	12	13	5	3	19	24	21	10	27	26	11	33	15	29	22	28	20	9	17	16	4	23	6	14	25
220	19	m	26	40	17	33	35	41	42	25	39	28	34	32	19	30	38	6	4	13	14	15	2	3	16	36	10	1	24	27	29	11	31	37	9	22	20	21	8	12	5	7	18	23
221	23	m	16	28	14	39	20	25	30	36	29	33	26	23	38	31	37	2	8	13	10	9	4	5	24	15	1	11	18	22	42	12	34	35	17	27	32	21	19	6	3	7	41	40
222	20	m	36	38	32	23	30	31	41	39	37	33	24	28	25	26	27	1	7	8	13	4	5	15	6	12	2	16	20	34	29	3	21	19	17	35	40	18	14	9	10	11	22	42
223	20	m	36	32	39	35	41	37	42	33	34	38	23	21	25	20	24	2	7	8	11	4	1	5	3	31	19	12	27	30	29	40	28	22	17	15	14	16	9	6	10	13	18	26
224	21	m	14	30	7	33	15	11	40	23	2	27	16	6	22	25	10	24	13	3	20	41	32	36	28	9	19	21	18	26	4	34	29	17	39	31	35	5	37	1	38	8	42	12
225	20	m	32	39	31	36	40	33	38	37	35	34	24	25	23	27	26	4	3	5	6	11	10	12	13	15	1	2	22	21	30	28	29	20	14	17	19	18	9	7	8	16	41	42
226	21	m	1	10	4	13	37	8	9	38	27	18	34	12	29	6	3	26	36	24	42	28	32	30	14	16	22	19	21	2	5	35	17	20	39	15	33	11	41	25	40	23	7	31
227	19	m	34	39	38	42	36	30	40	41	35	37	7	8	17	22	23	11	6	12	13	15	16	9	14	31	25	26	27	29	32	19	33	18	28	20	3	10	2	4	1	5	21	24
228	19	m	38	40	41	36	39	35	42	34	37	22	27	25	29	28	24	2	1	8	3	15	14	7	16	17	18	11	21	26	31	20	33	10	23	19	13	12	9	4	6	5	32	30
229	25	m	23	33	36	38	7	41	42	40	24	39	27	29	28	26	25	16	4	14	15	3	1	21	13	20	2	11	18	35	22	34	37	30	19	9	17	10	5	8	6	12	31	32
230	22	m	36	34	40	21	20	33	42	41	38	35	26	25	24	32	23	3	4	2	5	16	6	9	15	19	1	22	7	30	37	27	39	29	8	11	17	13	12	14	10	18	31	28
231	19	m	35	40	39	38	34	36	41	42	32	37	20	9	16	27	29	7	5	3	4	17	10	18	19	21	1	2	11	26	28	23	33	8	25	14	13	15	22	24	12	6	30	31
232	21	m	38	40	34	39	33	37	42	41	36	27	20	29	32	35	28	18	3	19	17	14	7	13	8	23	1	2	26	31	30	11	21	22	9	10	6	16	12	4	15	5	24	25
233	20	m	38	39	35	40	19	41	42	37	32	29	30	33	34	31	28	4	2	1	3	5	7	16	13	26	10	14	20	27	36	21	23	18	22	17	12	15	9	6	8	11	25	24
234	23	m	35	40	37	39	34	36	42	41	38	30	27	28	19	21	33	2	5	1	3	14	10	4	15	22	17	16	24	29	31	20	26	23	18	12	11	13	7	6	9	8	32	25
235	21	m	32	30	41	28	27	24	29	26	25	31	37	36	38	20	39	2	10	3	1	11	13	7	12	21	14	15	16	23	33	19	35	40	17	22	9	18	6	4	5	8	42	34
236	20	m	32	35	27	37	19	33	42	38	36	26	17	22	21	39	40	2	3	1	4	15	7	18	14	20	5	25	28	24	30	8	31	23	29	11	6	13	12	10	9	16	34	41

## Sheet: S2 Age structure
Table S2. The age and gender structure of the raters.
	Age	Men	Women
	17	3	0
	18	6	1
	19	13	1
	20	39	3
	21	33	4
	22	48	6
	23	30	4
	24	24	3
	25	14	0
	26	1	0
	27	1	0
	35	2	0
		214	22

## Sheet: S3 Means
Table S3. Mean, standard deviation (SD), Median and Lower and Upper Quartiles of fear ranks provided by 236 Somali raters. The fear index was calculated from the mean ranks. For the formula see under the Material and Method section. The stimuli are arranged according to the mean rank from the most to least frightening.
Common name	Scientifc name	Taxon	Mean	SD	Median	LQ	UQ	Fear
Egyptian saw-scaled viper	Echis pyramidum	snake	5.83898	5.82434	4	2	7	88.1976
African house snake	Boaedon fuliginosus	snake	6.7161	6.58754	4	3	9	86.0583
Red Spitting Cobra	Naja pallida (1)	snake	7.96186	7.61037	5.5	3	11	83.0198
Burrowing scorpion	Pandinus sp.	scorpion	8.72458	6.92608	7	4	11	81.1596
Cheetah	Acinonyx jubatus	mammal	9.02966	8.45282	6	1	15	80.4155
Arabian cat snake	Telescopus dhara	snake	9.22881	7.06554	8	4	12	79.9297
Thick-tailed scorpion	Parabuthus sp.	scorpion	9.24153	6.95311	7	5	11	79.8987
Nomad scorpion	Hottentotta sp.	scorpion	9.38559	6.36009	8	5	12	79.5473
Centipede	Scolopendra sp.	centipede	10.2966	7.16826	9	5	14	77.3253
Ocellated Uromastyx	Uromastyx ocellatus	lizard	12.4025	7.82597	11	7	16	72.1889
Spotted hyaena	Crocuta crocuta	mammal	13.1483	7.31068	13	7	18	70.37
White-throated Savanna Monitor	Varanus albigularis	lizard	13.4449	7.13645	13	8	17	69.6465
Vaillant’s Strange Agama	Xenagama batillifera	lizard	13.5678	6.33528	13	10	17	69.3468
Taylor's Fat-tail Gecko	Hemitheconyx taylori	lizard	14.322	6.95503	14	10	18	67.5072
Cameroon Red Baboon tarantula	Hysterocrates gigas	spider	14.5169	8.33984	13	9	19	67.0318
Camel spider	Soliphugae sp.	camel spider	14.8517	7.03481	14	10	18	66.2154
Stone huntsman spider	Eusparassus walcknaeri (2)	spider	16.8898	7.5222	17	12	21	61.2443
Crested porcupine	Hystrix cristata	mammal	19.6186	8.68593	19	14	24	54.5887
Desert warthog	Phacochoerus aethiopicus	mammal	19.7669	7.56649	20	15	24	54.227
Black-backed jackal	Canis mesomelas	mammal	20.1483	8.41726	20	14	25	53.2968
Hamadryas baboon	Papio hamadryas	mammal	22.3644	8.305	22	17	27.25	47.8917
Aardvark	Orycteropus afer	mammal	22.8559	6.36517	23	19	27	46.6928
Blanford's toad	Amietophrynus blanfordi	frog	23.1356	7.64022	24	18	28	46.0107
Anchieta's ridged frog	Ptychadena anchietae	frog	23.5593	8.09154	24	19	29	44.9773
Kachowski's Sand Frog	Tomopterna kachowskii	frog	24.1737	7.97333	24	20	29	43.4787
Somalian Helmeted Terrapin	Pelomedusa somalica	turtle	26.9025	7.86231	27	23	31	36.8231
Yellow-spotted rock hyrax	Heterohyrax brucei	mammal	27.1568	7.41224	28	22	32	36.203
East African oryx	Oryx beisa	mammal	28.3517	7.2446	29	24	33	33.2885
Somali flower chaffer beetle	Pachnoda iskuulka	insect	28.6695	8.36615	29	23	35	32.5134
Rüppell's vulture	Gyps rueppellii	bird	29.9449	8.15548	31	25	36	29.4026
Migratory locust	Locusta migratoria	insect	30.0254	8.58545	31	25	37	29.2063
Leopard Tortoise	Stigmochelys pardalis	turtle	30.0551	7.99635	30	25	36.25	29.1339
Somali ostrich	Struthio molybdophanes (3)	bird	30.7458	7.71866	33	27	36	27.4494
Speke's gazelle	Gazella spekei	mammal	31.339	7.15152	32	28	36	26.0025
Marabou stork	Leptoptilos crumeniferus	bird	31.8602	7.14899	33	30	37	24.7313
Secretarybird	Sagittarius serpentarius	bird	32.8008	7.02507	34	31	38	22.437
Vulturine guineafowl	Acryllium vulturinum	bird	33.1102	6.43102	35	31	37	21.6825
Kori bustard	Ardeotis kori	bird	33.5593	6.23039	35	31.75	38	20.587
White-bellied go-away-bird	Corythaixoides leucogaster	bird	34.6483	6.01127	36	32	39	17.931
Black-winged kite	Elanus caeruleus	bird	34.9492	6.24854	36	32	40	17.1972
Superb starling	Lamprotornis superbus (4)	bird	36.4576	6.20246	38	34.75	41	13.518
Ring-necked dove	Streptopelia capicola	bird	37.2331	6.88575	40	36	42	11.6267
Online resources:
(1) https://flickr.com/photos/31608678@N04/2958426361/
(2) https://www.inaturalist.org/photos/70135602
(3) https://commons.wikimedia.org/wiki/File:Struthio_molybdophanes.jpg
(4) https://www.flickr.com/photos/hbarrison/7468487082/

## Sheet: S4 post-hoc matrix
	Echis.pyramidum	Boaedon.fuliginosus	Naja.pallida	Pandinus.sp.	Acinonyx.jubatus	Telescopus.dhara	Parabuthus.sp.	Hottentotta.sp.	Scolopendra.sp.	Uromastyx.ocellatus	Crocuta.crocuta	Varanus.albigularis	Xenagama.batillifera	Hemitheconyx.taylori	Hysterocrates.gigas	Soliphugae	Eusparassus.walcknaeri	Hystrix.cristata	Phacochoerus.aethiopicus	Canis.mesomelas	Papio.hamadryas	Orycteropus.afer	Amietophrynus.blanfordi	Ptychadena.anchietae	Tomopterna.kachowskii	Pelomedusa.somalica	Heterohyrax.brucei	Oryx.beisa	Pachnoda.iskuulka	Gyps.rueppellii	Locusta.migratoria	Stigmochelys.pardalis	Struthio.molybdophanes	Gazella.spekei	Leptoptilos.crumeniferus	Sagittarius.serpentarius	Acryllium.vulturinum	Ardeotis.kori	Corythaixoides.leucogaster	Elanus.caeruleus	Lamprotornis.superbus
Echis.pyramidum
Boaedon.fuliginosus	1	-	-	-	-	-	-	-	-	-	-	-	-	-	-	-	-	-	-	-	-	-	-	-	-	-	-	-	-	-	-	-	-	-	-	-	-	-	-	-	-
Naja.pallida	0.99909	1	-	-	-	-	-	-	-	-	-	-	-	-	-	-	-	-	-	-	-	-	-	-	-	-	-	-	-	-	-	-	-	-	-	-	-	-	-	-	-
Pandinus.sp.	0.87713	0.99973	1	-	-	-	-	-	-	-	-	-	-	-	-	-	-	-	-	-	-	-	-	-	-	-	-	-	-	-	-	-	-	-	-	-	-	-	-	-	-
Acinonyx.jubatus	0.69241	0.99508	1	1	-	-	-	-	-	-	-	-	-	-	-	-	-	-	-	-	-	-	-	-	-	-	-	-	-	-	-	-	-	-	-	-	-	-	-	-	-
Telescopus.dhara	0.54164	0.98011	1	1	1	-	-	-	-	-	-	-	-	-	-	-	-	-	-	-	-	-	-	-	-	-	-	-	-	-	-	-	-	-	-	-	-	-	-	-	-
Parabuthus.sp.	0.53185	0.9785	1	1	1	1	-	-	-	-	-	-	-	-	-	-	-	-	-	-	-	-	-	-	-	-	-	-	-	-	-	-	-	-	-	-	-	-	-	-	-
Hottentotta.sp.	0.42338	0.95219	1	1	1	1	1	-	-	-	-	-	-	-	-	-	-	-	-	-	-	-	-	-	-	-	-	-	-	-	-	-	-	-	-	-	-	-	-	-	-
Scolopendra.sp.	0.04396	0.399	0.99419	1	1	1	1	1	-	-	-	-	-	-	-	-	-	-	-	-	-	-	-	-	-	-	-	-	-	-	-	-	-	-	-	-	-	-	-	-	-
Uromastyx.ocellatus	5.2e-06	0.00038	0.04637	0.3325	0.5547	0.7046	0.71363	0.80781	0.99923	-	-	-	-	-	-	-	-	-	-	-	-	-	-	-	-	-	-	-	-	-	-	-	-	-	-	-	-	-	-	-	-
Crocuta.crocuta	8.3e-08	1e-05	0.00318	0.0489	0.11883	0.19684	0.20285	0.27983	0.89211	1	-	-	-	-	-	-	-	-	-	-	-	-	-	-	-	-	-	-	-	-	-	-	-	-	-	-	-	-	-	-	-
Varanus.albigularis	1.4e-08	2.2e-06	0.00092	0.01831	0.05021	0.09078	0.0941	0.13901	0.72256	1	1	-	-	-	-	-	-	-	-	-	-	-	-	-	-	-	-	-	-	-	-	-	-	-	-	-	-	-	-	-	-
Xenagama.batillifera	6.6e-09	1.1e-06	0.00054	0.01181	0.03392	0.0634	0.06587	0.09985	0.63267	1	1	1	-	-	-	-	-	-	-	-	-	-	-	-	-	-	-	-	-	-	-	-	-	-	-	-	-	-	-	-	-
Hemitheconyx.taylori	5.1e-11	1.4e-08	1.5e-05	0.00056	0.00206	0.00459	0.00483	0.00837	0.15167	0.99991	1	1	1	-	-	-	-	-	-	-	-	-	-	-	-	-	-	-	-	-	-	-	-	-	-	-	-	-	-	-	-
Hysterocrates.gigas	1.4e-11	4.2e-09	5.4e-06	0.00023	0.00091	0.0021	0.00221	0.00395	0.0897	0.99917	1	1	1	1	-	-	-	-	-	-	-	-	-	-	-	-	-	-	-	-	-	-	-	-	-	-	-	-	-	-	-
Soliphugae	1.8e-12	5e-10	9e-07	4.8e-05	0.0002	0.0005	0.00053	0.00099	0.03209	0.98679	1	1	1	1	1	-	-	-	-	-	-	-	-	-	-	-	-	-	-	-	-	-	-	-	-	-	-	-	-	-	-
Eusparassus.walcknaeri	4.4e-13	2.8e-13	2.9e-12	4.2e-10	2.9e-09	1e-08	1.1e-08	2.6e-08	4.5e-06	0.03999	0.29251	0.49937	0.59387	0.97237	0.99226	0.99962	-	-	-	-	-	-	-	-	-	-	-	-	-	-	-	-	-	-	-	-	-	-	-	-	-
Hystrix.cristata	2e-16	2e-16	4.2e-13	3.1e-13	4e-13	4.8e-13	4.8e-13	5.5e-13	6e-13	1.4e-07	8.5e-06	3.8e-05	6.9e-05	0.00203	0.00444	0.01554	0.93626	-	-	-	-	-	-	-	-	-	-	-	-	-	-	-	-	-	-	-	-	-	-	-	-
Phacochoerus.aethiopicus	2e-16	2e-16	4e-13	4.5e-13	3.5e-13	4.2e-13	4.3e-13	4.9e-13	4.8e-13	6e-08	3.9e-06	1.8e-05	3.3e-05	0.00109	0.00246	0.00906	0.88099	1	-	-	-	-	-	-	-	-	-	-	-	-	-	-	-	-	-	-	-	-	-	-	-
Canis.mesomelas	2e-16	2e-16	4e-13	4.3e-13	4.2e-13	3e-13	3e-13	3.4e-13	3.4e-13	6e-09	4.9e-07	2.5e-06	4.8e-06	0.0002	0.00048	0.00203	0.64227	1	1	-	-	-	-	-	-	-	-	-	-	-	-	-	-	-	-	-	-	-	-	-	-
Papio.hamadryas	2e-16	2e-16	2e-16	2e-16	2e-16	2e-16	2e-16	2e-16	4e-13	3.2e-13	7.9e-13	3e-12	6e-12	9.2e-10	3.2e-09	2.5e-08	0.00096	0.93109	0.96733	0.99782	-	-	-	-	-	-	-	-	-	-	-	-	-	-	-	-	-	-	-	-	-
Orycteropus.afer	2e-16	2e-16	2e-16	2e-16	2e-16	2e-16	2e-16	2e-16	1.6e-13	4.6e-13	3.8e-13	5.1e-13	6.5e-13	3.6e-11	1.3e-10	1.2e-09	0.0001	0.65815	0.76277	0.94233	1	-	-	-	-	-	-	-	-	-	-	-	-	-	-	-	-	-	-	-	-
Amietophrynus.blanfordi	2e-16	2e-16	2e-16	2e-16	2e-16	2e-16	2e-16	2e-16	2e-16	3.5e-13	3.2e-13	3.8e-13	4.3e-13	5.4e-12	2e-11	1.9e-10	2.7e-05	0.44516	0.55797	0.82498	1	1	-	-	-	-	-	-	-	-	-	-	-	-	-	-	-	-	-	-	-
Ptychadena.anchietae	2e-16	2e-16	2e-16	2e-16	2e-16	2e-16	2e-16	2e-16	2e-16	3.9e-13	4.7e-13	2.9e-13	3.2e-13	7.4e-13	1.6e-12	1.1e-11	3e-06	0.18712	0.26266	0.52533	1	1	1	-	-	-	-	-	-	-	-	-	-	-	-	-	-	-	-	-	-
Tomopterna.kachowskii	2e-16	2e-16	2e-16	2e-16	2e-16	2e-16	2e-16	2e-16	2e-16	4.3e-13	4.6e-13	3.6e-13	4e-13	3.4e-13	3.9e-13	6e-13	9.6e-08	0.03209	0.05155	0.15167	0.99998	1	1	1	-	-	-	-	-	-	-	-	-	-	-	-	-	-	-	-	-
Pelomedusa.somalica	2e-16	2e-16	2e-16	2e-16	2e-16	2e-16	2e-16	2e-16	2e-16	2e-16	2e-16	2e-16	2e-16	1.4e-13	3.7e-13	4.2e-13	3.1e-13	9.6e-08	2.3e-07	1.9e-06	0.03392	0.14366	0.27734	0.57757	0.93626	-	-	-	-	-	-	-	-	-	-	-	-	-	-	-	-
Heterohyrax.brucei	2e-16	2e-16	2e-16	2e-16	2e-16	2e-16	2e-16	2e-16	2e-16	2e-16	2e-16	2e-16	2e-16	2e-16	1e-13	4.1e-13	5.4e-13	2.1e-08	5.2e-08	4.6e-07	0.01419	0.07104	0.15331	0.38703	0.82736	1	-	-	-	-	-	-	-	-	-	-	-	-	-	-	-
Oryx.beisa	2e-16	2e-16	2e-16	2e-16	2e-16	2e-16	2e-16	2e-16	2e-16	2e-16	2e-16	2e-16	2e-16	2e-16	2e-16	2e-16	4.1e-13	9.3e-12	2.5e-11	3.2e-10	9.4e-05	0.00088	0.00282	0.01419	0.10104	1	1	-	-	-	-	-	-	-	-	-	-	-	-	-	-
Pachnoda.iskuulka	2e-16	2e-16	2e-16	2e-16	2e-16	2e-16	2e-16	2e-16	2e-16	2e-16	2e-16	2e-16	2e-16	2e-16	2e-16	2e-16	4.2e-13	1.5e-12	3.3e-12	3.9e-11	2e-05	0.00021	0.00074	0.0043	0.03892	0.99999	1	1	-	-	-	-	-	-	-	-	-	-	-	-	-
Gyps.rueppellii	2e-16	2e-16	2e-16	2e-16	2e-16	2e-16	2e-16	2e-16	2e-16	2e-16	2e-16	2e-16	2e-16	2e-16	2e-16	2e-16	2e-16	5.1e-13	2.8e-13	3.6e-13	1.6e-08	2.9e-07	1.4e-06	1.3e-05	0.00026	0.79243	0.9169	1	1	-	-	-	-	-	-	-	-	-	-	-	-
Locusta.migratoria	2e-16	2e-16	2e-16	2e-16	2e-16	2e-16	2e-16	2e-16	2e-16	2e-16	2e-16	2e-16	2e-16	2e-16	2e-16	2e-16	2e-16	4.8e-13	5.4e-13	3.4e-13	1e-08	1.9e-07	9e-07	8.7e-06	0.00018	0.74011	0.88477	1	1	1	-	-	-	-	-	-	-	-	-	-	-
Stigmochelys.pardalis	2e-16	2e-16	2e-16	2e-16	2e-16	2e-16	2e-16	2e-16	2e-16	2e-16	2e-16	2e-16	2e-16	2e-16	2e-16	2e-16	2e-16	4.6e-13	5.2e-13	3.3e-13	8.4e-09	1.6e-07	7.6e-07	7.4e-06	0.00015	0.7196	0.8712	1	1	1	1	-	-	-	-	-	-	-	-	-	-
Struthio.molybdophanes	2e-16	2e-16	2e-16	2e-16	2e-16	2e-16	2e-16	2e-16	2e-16	2e-16	2e-16	2e-16	2e-16	2e-16	2e-16	2e-16	2e-16	4.1e-13	4.9e-13	4e-13	1e-10	2.4e-09	1.4e-08	1.7e-07	5e-06	0.2348	0.39299	0.99098	0.99943	1	1	1	-	-	-	-	-	-	-	-	-
Gazella.spekei	2e-16	2e-16	2e-16	2e-16	2e-16	2e-16	2e-16	2e-16	2e-16	2e-16	2e-16	2e-16	2e-16	2e-16	2e-16	2e-16	2e-16	3.7e-13	3.5e-13	3.8e-13	2.2e-12	5.1e-11	3.2e-10	4.8e-09	1.9e-07	0.04699	0.09985	0.82498	0.95219	1	1	1	1	-	-	-	-	-	-	-	-
Leptoptilos.crumeniferus	2e-16	2e-16	2e-16	2e-16	2e-16	2e-16	2e-16	2e-16	2e-16	2e-16	2e-16	2e-16	2e-16	2e-16	2e-16	2e-16	2e-16	3.9e-13	3.8e-13	3.7e-13	4.5e-13	1.9e-12	9.8e-12	1.7e-10	8.6e-09	0.00773	0.01942	0.45145	0.69241	0.99991	0.99997	0.99998	1	1	-	-	-	-	-	-	-
Sagittarius.serpentarius	2e-16	2e-16	2e-16	2e-16	2e-16	2e-16	2e-16	2e-16	2e-16	2e-16	2e-16	2e-16	2e-16	2e-16	2e-16	2e-16	2e-16	2e-16	2e-16	1e-13	4.6e-13	3.2e-13	3.9e-13	7.3e-13	1.9e-11	0.00014	0.00046	0.04515	0.11482	0.8903	0.92135	0.93109	0.99955	1	1	-	-	-	-	-	-
Acryllium.vulturinum	2e-16	2e-16	2e-16	2e-16	2e-16	2e-16	2e-16	2e-16	2e-16	2e-16	2e-16	2e-16	2e-16	2e-16	2e-16	2e-16	2e-16	2e-16	2e-16	2e-16	3.4e-13	5.4e-13	3.2e-13	4.3e-13	2.8e-12	3.2e-05	0.00011	0.01601	0.04637	0.71063	0.76555	0.78453	0.99273	0.99999	1	1	-	-	-	-	-
Ardeotis.kori	2e-16	2e-16	2e-16	2e-16	2e-16	2e-16	2e-16	2e-16	2e-16	2e-16	2e-16	2e-16	2e-16	2e-16	2e-16	2e-16	2e-16	2e-16	2e-16	2e-16	3.8e-13	3.6e-13	4.7e-13	3.1e-13	5.3e-13	3.2e-06	1.2e-05	0.00292	0.00996	0.37522	0.43267	0.4546	0.90749	0.99774	1	1	1	-	-	-	-
Corythaixoides.leucogaster	2e-16	2e-16	2e-16	2e-16	2e-16	2e-16	2e-16	2e-16	2e-16	2e-16	2e-16	2e-16	2e-16	2e-16	2e-16	2e-16	2e-16	2e-16	2e-16	2e-16	3.9e-13	4.2e-13	3.8e-13	4.3e-13	4.5e-13	6e-09	2.8e-08	2.1e-05	9.8e-05	0.01942	0.02559	0.02827	0.20488	0.60362	0.9169	0.99996	1	1	-	-	-
Elanus.caeruleus	2e-16	2e-16	2e-16	2e-16	2e-16	2e-16	2e-16	2e-16	2e-16	2e-16	2e-16	2e-16	2e-16	2e-16	2e-16	2e-16	2e-16	2e-16	2e-16	2e-16	1.4e-13	3.8e-13	4e-13	4.5e-13	3.4e-13	9e-10	4.5e-09	4.4e-06	2.2e-05	0.00648	0.00878	0.0098	0.0941	0.37815	0.76277	0.99884	0.99997	1	1	-	-
Lamprotornis.superbus	2e-16	2e-16	2e-16	2e-16	2e-16	2e-16	2e-16	2e-16	2e-16	2e-16	2e-16	2e-16	2e-16	2e-16	2e-16	2e-16	2e-16	2e-16	2e-16	2e-16	2e-16	2e-16	2e-16	2e-16	3.9e-13	4.3e-13	6.3e-13	6.1e-10	4.6e-09	6.8e-06	1e-05	1.2e-05	0.00034	0.00416	0.02788	0.34645	0.5743	0.8712	0.99998	1	-
Streptopelia.capicola	2e-16	2e-16	2e-16	2e-16	2e-16	2e-16	2e-16	2e-16	2e-16	2e-16	2e-16	2e-16	2e-16	2e-16	2e-16	2e-16	2e-16	2e-16	2e-16	2e-16	2e-16	2e-16	2e-16	2e-16	2e-16	5.1e-13	3e-13	3.8e-12	2.9e-11	9.4e-08	1.5e-07	1.8e-07	7.8e-06	0.00015	0.00148	0.04762	0.11748	0.33526	0.96957	0.99612	1
